# Supplementary material for: Defining Goal-Directed Training for Children with Cerebral Palsy: A Scoping Review and Framework for Implementation
Source: Children (Basel). 2025 Aug 8;12(8):1039. doi: 10.3390/children12081039 (PMC12384430; doi:10.3390/children12081039)
Supplement: Supplementary file 1 [file children-12-01039-s001.zip]

Archive with 1 entries (1 files):
- children-3735105-supplementary.pdf
